# Supplementary material for: Transcriptomic analysis of differentially expressed genes in leaves and roots of two alfalfa (Medicago sativa L.) cultivars with different salt tolerance
Source: BMC Plant Biol. 2021 Oct 5;21:446. doi: 10.1186/s12870-021-03201-4 (PMC8491396; doi:10.1186/s12870-021-03201-4)
Supplement: Supplementary file 1 — Additional file 1 : Table S1. List of 237 differentially expressed genes in leaf tissue at the control (0 h), 3 h, and 27 h of salt stress between salt tolerant ‘Halo’ and salt intolerant ‘Vernal’ cultivars of alfalfa. Table S2. List of 295 differentially expressed genes in root tissue at the control (0 h), 3 h, and 27 h of salt stress between salt tolerant ‘Halo’ and salt intolerant ‘Vernal’ cultivars of alfalfa. Table S3. RNA quality of 12 RNA samples determined with 2100 Agilent Bioanalyzer. [file 12870_2021_3201_MOESM1_ESM.xlsx]

## Sheet: Table S1
Additional file 1: Table S1. List of 237 differentially expressed genes in leaf tissue at the control (0 h), 3 h, and 27 h of salt stress between salt tolerant ‘Halo’ and salt intolerant ‘Vernal’ cultivars of alfalfa.
Time	Gene ID	Putative function	Nr ID1	Halo vs Vernal
(h)				log2FC2	padj3
0	MS.gene36780	elongation factor 1-alpha [Medicago truncatula]	KEH43749.1	9.4	8.68e-05
0	MS.gene07287	calvin cycle protein CP12-2, chloroplastic [Medicago truncatula]	XP_003591401.1	8.81	3.89e-08
0	MS.gene056386	fructokinase-2 [Medicago truncatula]	XP_013456308.1	8.73	5.84e-05
0	MS.gene36960	elongation factor 1-alpha [Medicago truncatula]	AET01475.1	8.62	4.56e-05
0	MS.gene029200	replication factor A protein [Trifolium pratense]	PNY01153.1	8.32	2.78e-07
0	MS.gene030338	acid phosphatase 1 [Medicago truncatula]	XP_003620757.1	8	4.68e-07
0	MS.gene025877	uncharacterized protein LOC11423197 [Medicago truncatula]	XP_003626583.1	7.74	0.000845
0	MS.gene93979	NF-X1-type zinc finger protein NFXL1 [Medicago truncatula]	XP_003619874.1	7.73	2.21e-05
0	MS.gene029202	E3 ubiquitin-protein ligase CIP8 [Medicago truncatula]	XP_013470381.1	7.69	1.83e-06
0	MS.gene002842	mitogen-activated protein kinase 16 [Medicago truncatula (barrel medic)]	XP_003594097.1	7.37	2.21e-05
0	MS.gene013211	ribonuclease TUDOR 1 [Medicago truncatula]	XP_003602730.1	7.32	3.33e-06
0	MS.gene52595	ER membrane protein complex subunit 10 [Medicago truncatula]	XP_003624202.1	7.26	1.07e-06
0	MS.gene01091	T-complex protein 1 subunit gamma [Medicago truncatula]	XP_003593572.2	6.67	0.000138
0	MS.gene059940	protein DEHYDRATION-INDUCED 19 homolog 5 [Medicago truncatula]	XP_013457736.1	6.57	0.00032
0	MS.gene95536	acyl-CoA-binding domain-containing protein 6 [Medicago truncatula]	XP_013469288.1	6.56	0.000211
0	MS.gene24746	hypothetical protein MtrunA17_Chr3g0116951 [Medicago truncatula]	RHN68722.1	6.49	5.43e-10
0	MS.gene51193	protein LUTEIN DEFICIENT 5, chloroplastic [Medicago truncatula]	XP_003624118.3	6.41	0.00048
0	MS.gene065734	uncharacterized protein LOC25483798 [Medicago truncatula]	XP_013467963.1	6.4	5.84e-05
0	MS.gene06862	GTPase-activating protein gyp7 isoform X1 [Medicago truncatula]	XP_024635979.1	6.4	0.00086
0	MS.gene058673	heavy-metal-associated domain-containing protein [Trifolium pratense]	PNX87529.1	6.38	0.000801
0	MS.gene029223	E3 ubiquitin ligase BIG BROTHER-related isoform X1 [Medicago truncatula]	XP_003592714.1	6.29	0.000485
0	MS.gene013210	calnexin homolog [Medicago truncatula]	XP_003602731.1	6.27	0.000615
0	MS.gene044457	uncharacterized protein LOC25493896 [Medicago truncatula]	XP_013458006.1	6.24	0.000615
0	MS.gene28588	40S ribosomal protein S3-3 [Apostasia shenzhenica]	PKA47035.1	6.2	0.000334
0	MS.gene033375	ATP synthase delta chain, chloroplastic [Medicago truncatula]	XP_003608818.1	6.19	0.000812
0	MS.gene011518	NADH dehydrogenase [ubiquinone] 1 beta subcomplex subunit 8, mitochondrial [Medicago truncatula]	XP_003608732.1	6	0.000593
0	MS.gene25139	germin-like protein subfamily 3 member 1 [Medicago truncatula]	XP_003627273.1	5.97	5.78e-06
0	MS.gene017955	40S ribosomal protein S20-2 [Medicago truncatula]	XP_003625216.1	5.52	3.54e-06
0	MS.gene013222	cleft lip and palate transmembrane protein 1 homolog [Medicago truncatula]	XP_003602710.1	5.47	3.93e-05
0	MS.gene50578	unknown [Medicago truncatula]	AFK35192.1	5.22	5.84e-05
0	MS.gene029055	unknown [Medicago truncatula]	AFK45194.1	5.19	0.000894
0	MS.gene24098	thioredoxin-like protein CDSP32 chloroplastic-like [Trifolium pratense]	PNY14915.1	5.12	0.000469
0	MS.gene070486	phosphatidylglycerol/phosphatidylinositol transfer protein [Medicago truncatula]	XP_003616935.1	4.76	4.49e-05
0	MS.gene99197	ZEP [Medicago sativa]	AIP98334.1	4.63	3.5e-07
0	MS.gene61130	60S ribosomal protein L23a-2-like [Cicer arietinum]	XP_004487038.1	4.13	0.000108
0	MS.gene049294	caffeic acid 3-O-methyltransferase [Medicago truncatula]	XP_003602595.1	4.02	1.07e-06
0	MS.gene97241	3-ketoacyl-CoA synthase 11 [Medicago truncatula]	XP_013467000.1	3.83	0.000311
0	MS.gene002651	MACPF domain-containing protein CAD1 [Medicago truncatula (barrel medic)]	XP_003593800.1	3.51	0.000615
0	MS.gene84321	glucan endo-1,3-beta-glucosidase 14 [Medicago truncatula]	XP_003596825.2	2.74	0.000985
0	MS.gene007978	peroxidase P7 [Medicago truncatula (barrel medic)]	AFK33633.1	-2.25	0.000647
0	MS.gene66743	unknown [Medicago truncatula]	AFK41071.1	-2.37	0.000985
0	MS.gene009022	cytochrome P450 CYP736A12 [Medicago truncatula]	XP_024639270.1	-2.63	0.000691
0	MS.gene79400	uncharacterized protein LOC11445773 [Medicago truncatula]	XP_003599006.2	-2.7	0.000334
0	MS.gene63468	telomere repeat-binding protein 2 [Medicago truncatula]	XP_013460685.1	-3.09	0.000855
0	MS.gene007995	biotin carboxyl carrier protein of acetyl-CoA carboxylase [Medicago truncatula (barrel medic)]	AFK39349.1	-3.51	2.64e-07
0	MS.gene79762	rhodanese-like domain-containing protein 4, chloroplastic [Medicago truncatula]	XP_013444660.1	-3.7	0.000545
0	MS.gene044782	uncharacterized protein LOC25492260 [Medicago truncatula]	XP_024636833.1	-4.84	0.000589
0	MS.gene038979	metal tolerance protein 10 isoform X1 [Medicago truncatula]	XP_013464198.1	-5.1	7.18e-05
0	MS.gene25848	5-methyltetrahydropteroyltriglutamate--homocysteine methyltransferase 1 [Medicago truncatula]	XP_003601341.1	-5.44	2.14e-12
0	MS.gene55994	iron-sulfur-binding 4Fe-4S ferredoxin [Medicago truncatula]	AES64995.2	-5.46	0.000647
0	MS.gene033585	ras-related protein RABD2a [Medicago truncatula]	XP_003624319.1	-5.89	2.8e-11
0	MS.gene013622	abscisic acid receptor PYL8 [Medicago truncatula]	XP_003602205.1	-6.06	0.00087
0	MS.gene033982	protein TIC 20, chloroplastic [Medicago truncatula]	XP_013454741.1	-6.2	0.0001
0	MS.gene062947	methylecgonone reductase [Medicago truncatula]	XP_003607108.1	-6.35	0.000113
0	MS.gene042024	hypothetical protein MtrunA17_Chr6g0475931 [Medicago truncatula]	RHN52029.1	-6.43	2.26e-05
0	MS.gene56305	uncharacterized protein LOC112421705 [Medicago truncatula]	XP_024638965.1	-6.46	0.000811
0	MS.gene044234	linoleate 13S-lipoxygenase 2-1, chloroplastic isoform X1 [Medicago truncatula]	XP_003601325.2	-6.51	0.000361
0	MS.gene98732	hydroxyacylglutathione hydrolase 2, mitochondrial isoform X1 [Medicago truncatula]	XP_003597533.2	-6.56	1.87e-05
0	MS.gene42332	isoflavone reductase homolog PCBER [Medicago truncatula]	XP_013462132.1	-6.61	2.7e-05
0	MS.gene06527	expansin-A8 [Medicago truncatula]	XP_013461515.1	-6.62	6.08e-05
0	MS.gene51160	isopentenyl-diphosphate Delta-isomerase I [Medicago truncatula]	XP_003624178.1	-6.65	0.000554
0	MS.gene56888	transcription factor MYB1R1 [Medicago truncatula]	XP_013457844.1	-6.69	0.000463
0	MS.gene072847	homeobox protein knotted-1-like 3 isoform X3 [Medicago truncatula]	XP_003603329.1	-6.71	2.26e-05
0	MS.gene008024	putative protein kinase RLK-Pelle-LRR-VI-2 family [Medicago truncatula]	RHN68441.1	-6.84	9.64e-06
0	MS.gene014378	plastocyanin [Medicago truncatula]	XP_003603843.1	-7.19	5.75e-05
0	MS.gene068805	calcium-binding protein PBP1 [Medicago truncatula]	XP_013445649.1	-7.39	0.000412
0	MS.gene014366	uncharacterized protein LOC25490286 [Medicago truncatula]	XP_013462246.1	-7.44	1.81e-05
0	MS.gene66279	replication factor A protein 1 [Medicago truncatula]	XP_003616287.1	-7.83	3.5e-07
0	MS.gene013348	uncharacterized protein LOC101503086 isoform X1 [Cicer arietinum]	XP_012571874.1	-8	1.36e-05
0	MS.gene66278	uncharacterized protein LOC11405878 [Medicago truncatula]	XP_024628976.1	-8.04	1.72e-09
0	MS.gene00629	ferredoxin [Medicago truncatula (barrel medic)]	XP_003592975.1	-8.46	1.46e-38
0	MS.gene072007	probable plastid-lipid-associated protein 4, chloroplastic [Medicago truncatula]	XP_003593055.2	-8.52	0.000727
0	MS.gene007994	protein RETICULATA-RELATED 6, chloroplastic [Medicago truncatula (barrel medic)]	XP_003601002.1	-8.85	3.67e-08
3	MS.gene07287	calvin cycle protein CP12-2, chloroplastic [Medicago truncatula]	XP_003591401.1	11.16	5.71e-15
3	MS.gene065734	uncharacterized protein LOC25483798 [Medicago truncatula]	XP_013467963.1	9.76	3.18e-06
3	MS.gene024018	Monothiol glutaredoxin-S14, chloroplastic [Glycine soja]	KHN29288.1	8.94	4.71e-10
3	MS.gene36960	elongation factor 1-alpha [Medicago truncatula]	AET01475.1	8.47	4.27e-05
3	MS.gene36780	elongation factor 1-alpha [Medicago truncatula]	KEH43749.1	8.38	0.000214
3	MS.gene029202	E3 ubiquitin-protein ligase CIP8 [Medicago truncatula]	XP_013470381.1	8.09	2.53e-07
3	MS.gene52595	ER membrane protein complex subunit 10 [Medicago truncatula]	XP_003624202.1	7.97	7.98e-08
3	MS.gene056178	uncharacterized protein LOC11444076 [Medicago truncatula]	XP_003627745.1	7.97	0.000707
3	MS.gene029200	replication factor A protein [Trifolium pratense]	PNY01153.1	7.54	2.68e-06
3	MS.gene029201	replication factor-A carboxy-terminal domain protein [Medicago truncatula]	AET03044.2	7.53	6.21e-05
3	MS.gene63155	putative protein kinase RLK-Pelle-LRR-XII-1 family [Medicago truncatula]	RHN41150.1	7.35	1.44e-05
3	MS.gene029055	unknown [Medicago truncatula]	AFK45194.1	7.26	6.21e-05
3	MS.gene01091	T-complex protein 1 subunit gamma [Medicago truncatula]	XP_003593572.2	7.26	6.17e-05
3	MS.gene93979	NF-X1-type zinc finger protein NFXL1 [Medicago truncatula]	XP_003619874.1	6.91	0.000271
3	MS.gene017955	40S ribosomal protein S20-2 [Medicago truncatula]	XP_003625216.1	6.89	4.27e-10
3	MS.gene029203	F-box/LRR-repeat protein 4 [Medicago truncatula]	XP_013470380.1	6.83	8.19e-05
3	MS.gene32989	hypothetical protein TSUD_06780 [Trifolium subterraneum]	GAU34467.1	6.76	0.000123
3	MS.gene39381	putative nucleoporin protein Ndc1-Nup [Medicago truncatula]	RHN38725.1	6.61	0.000976
3	MS.gene020141	uncharacterized protein LOC112417191 [Medicago truncatula]	XP_024628166.1	6.57	0.000277
3	MS.gene038586	putative minus-end-directed kinesin ATPase [Medicago truncatula]	RHN67456.1	6.54	0.000714
3	MS.gene013222	cleft lip and palate transmembrane protein 1 homolog [Medicago truncatula]	XP_003602710.1	5.94	0.000196
3	MS.gene013211	ribonuclease TUDOR 1 [Medicago truncatula]	XP_003602730.1	5.86	0.000271
3	MS.gene24098	thioredoxin-like protein CDSP32 chloroplastic-like [Trifolium pratense]	PNY14915.1	5.68	0.000605
3	MS.gene24746	hypothetical protein MtrunA17_Chr3g0116951 [Medicago truncatula]	RHN68722.1	4.94	8.07e-05
3	MS.gene81767	uncharacterized protein LOC25483798 [Medicago truncatula]	XP_013467963.1	4.82	0.000547
3	MS.gene99197	ZEP [Medicago sativa]	AIP98334.1	4.78	1.59e-07
3	MS.gene36621	stem 28 kDa glycoprotein [Medicago truncatula]	XP_003627058.1	4.73	3.64e-07
3	MS.gene029206	FAD synthetase 1, chloroplastic [Medicago truncatula]	XP_024628388.1	4.66	7.99e-05
3	MS.gene049294	caffeic acid 3-O-methyltransferase [Medicago truncatula]	XP_003602595.1	4.12	1.27e-07
3	MS.gene068837	putative transcription factor B3-Domain family [Medicago truncatula]	RHN51852.1	3.75	0.00097
3	MS.gene037960	nuclear pore complex protein NUP1 isoform X1 [Medicago truncatula]	XP_003589866.2	2.72	0.000547
3	MS.gene051582	uncharacterized protein LOC11415277 [Medicago truncatula]	XP_003588975.1	-2.38	6.21e-05
3	MS.gene06605	two-component response regulator-like APRR9 isoform X1 [Medicago truncatula]	XP_003602387.1	-2.87	0.000277
3	MS.gene007995	biotin carboxyl carrier protein of acetyl-CoA carboxylase [Medicago truncatula (barrel medic)]	AFK39349.1	-4.02	7.69e-07
3	MS.gene69236	cytochrome P450 90A1 [Medicago truncatula]	XP_003600878.1	-4.38	0.000155
3	MS.gene01063	uncharacterized protein ECU03_1610 [Medicago truncatula]	XP_003593603.1	-4.44	0.000701
3	MS.gene33929	sucrose transport protein [Medicago truncatula]	XP_013469546.1	-4.74	0.000846
3	MS.gene25848	5-methyltetrahydropteroyltriglutamate--homocysteine methyltransferase 1 [Medicago truncatula]	XP_003601341.1	-4.75	1.44e-05
3	MS.gene24423	probable E3 ubiquitin-protein ligase RHG1A [Medicago truncatula]	XP_024631110.1	-4.96	7.69e-07
3	MS.gene000545	transcription initiation factor TFIID subunit 12b [Medicago truncatula (barrel medic)]	AET01739.1	-5.37	0.000341
3	MS.gene85468	late embryogenesis abundant protein [Medicago truncatula]	AES80311.2	-5.73	0.000106
3	MS.gene51160	isopentenyl-diphosphate Delta-isomerase I [Medicago truncatula]	XP_003624178.1	-5.97	0.000258
3	MS.gene042024	hypothetical protein MtrunA17_Chr6g0475931 [Medicago truncatula]	RHN52029.1	-6	0.000925
3	MS.gene072847	homeobox protein knotted-1-like 3 isoform X3 [Medicago truncatula]	XP_003603329.1	-6.25	0.000616
3	MS.gene014378	plastocyanin [Medicago truncatula]	XP_003603843.1	-6.35	0.000701
3	MS.gene012955	ethylene-responsive transcription factor RAP2-1 [Medicago truncatula]	XP_003603078.1	-6.36	0.000459
3	MS.gene014366	uncharacterized protein LOC25490286 [Medicago truncatula]	XP_013462246.1	-6.41	0.000917
3	MS.gene000570	E3 ubiquitin-protein ligase SPL2 [Medicago truncatula (barrel medic)]	XP_003627295.1	-6.53	0.000298
3	MS.gene008027	sorting and assembly machinery component 50 homolog B, partial [Medicago truncatula]	XP_003600958.2	-6.61	0.000893
3	MS.gene007994	protein RETICULATA-RELATED 6, chloroplastic [Medicago truncatula (barrel medic)]	XP_003601002.1	-6.84	2.59e-10
3	MS.gene98732	hydroxyacylglutathione hydrolase 2, mitochondrial isoform X1 [Medicago truncatula]	XP_003597533.2	-7.02	0.00014
3	MS.gene56305	uncharacterized protein LOC112421705 [Medicago truncatula]	XP_024638965.1	-7.05	1.44e-05
3	MS.gene56947	putative xanthine/uracil/vitamin C permease [Medicago truncatula]	RHN63538.1	-7.29	6.21e-05
3	MS.gene42332	isoflavone reductase homolog PCBER [Medicago truncatula]	XP_013462132.1	-7.32	6.21e-05
3	MS.gene88797	serine/arginine-rich splicing factor SC35 isoform X1 [Medicago truncatula]	XP_003615646.1	-7.33	0.000714
3	MS.gene56888	transcription factor MYB1R1 [Medicago truncatula]	XP_013457844.1	-7.39	5.28e-07
3	MS.gene033982	protein TIC 20, chloroplastic [Medicago truncatula]	XP_013454741.1	-7.42	0.000663
3	MS.gene013348	uncharacterized protein LOC101503086 isoform X1 [Cicer arietinum]	XP_012571874.1	-7.48	0.000298
3	MS.gene062947	methylecgonone reductase [Medicago truncatula]	XP_003607108.1	-7.82	1.71e-06
3	MS.gene92989	uncharacterized protein LOC25485429 [Medicago truncatula]	XP_013470086.1	-7.84	0.000134
3	MS.gene66279	replication factor A protein 1 [Medicago truncatula]	XP_003616287.1	-8.08	1.13e-06
3	MS.gene033585	ras-related protein RABD2a [Medicago truncatula]	XP_003624319.1	-8.1	1.27e-07
3	MS.gene072007	probable plastid-lipid-associated protein 4, chloroplastic [Medicago truncatula]	XP_003593055.2	-8.31	0.000976
3	MS.gene00629	ferredoxin [Medicago truncatula (barrel medic)]	XP_003592975.1	-8.63	7.29e-35
3	MS.gene66278	uncharacterized protein LOC11405878 [Medicago truncatula]	XP_024628976.1	-8.84	1.27e-07
27	MS.gene07287	calvin cycle protein CP12-2, chloroplastic [Medicago truncatula]	XP_003591401.1	10.52	6.21e-13
27	MS.gene029201	replication factor-A carboxy-terminal domain protein [Medicago truncatula]	AET03044.2	8.97	4.37e-08
27	MS.gene36780	elongation factor 1-alpha [Medicago truncatula]	KEH43749.1	8.83	0.000487
27	MS.gene36960	elongation factor 1-alpha [Medicago truncatula]	AET01475.1	8.82	1.02e-05
27	MS.gene67829	ribosomal RNA small subunit methyltransferase nep-1 [Medicago truncatula]	XP_013454067.1	8.63	0.000794
27	MS.gene056386	fructokinase-2 [Medicago truncatula]	XP_013456308.1	8.3	2.48e-05
27	MS.gene93979	NF-X1-type zinc finger protein NFXL1 [Medicago truncatula]	XP_003619874.1	7.92	6.15e-06
27	MS.gene002389	secretory carrier-associated membrane protein [Medicago truncatula (barrel medic)]	XP_003593475.1	7.73	0.000325
27	MS.gene52595	ER membrane protein complex subunit 10 [Medicago truncatula]	XP_003624202.1	7.73	2.69e-07
27	MS.gene029200	replication factor A protein [Trifolium pratense]	PNY01153.1	7.53	3.8e-07
27	MS.gene029203	F-box/LRR-repeat protein 4 [Medicago truncatula]	XP_013470380.1	7.34	3.77e-06
27	MS.gene029202	E3 ubiquitin-protein ligase CIP8 [Medicago truncatula]	XP_013470381.1	7.2	1.78e-06
27	MS.gene065734	uncharacterized protein LOC25483798 [Medicago truncatula]	XP_013467963.1	6.93	0.000708
27	MS.gene01091	T-complex protein 1 subunit gamma [Medicago truncatula]	XP_003593572.2	6.87	2.13e-05
27	MS.gene073760	probable E3 ubiquitin-protein ligase LOG2 [Medicago truncatula]	XP_013468212.1	6.86	0.000134
27	MS.gene049840	uncharacterized protein LOC11406476 isoform X1 [Medicago truncatula]	XP_024638826.1	6.84	0.000561
27	MS.gene013211	ribonuclease TUDOR 1 [Medicago truncatula]	XP_003602730.1	6.7	1.93e-05
27	MS.gene002844	mediator of RNA polymerase II transcription subunit 33A [Medicago truncatula (barrel medic)]	XP_003594102.2	6.5	0.000708
27	MS.gene39381	putative nucleoporin protein Ndc1-Nup [Medicago truncatula]	RHN38725.1	6.5	0.000708
27	MS.gene37303	protein FREE1 [Medicago truncatula]	XP_003603777.1	6.43	0.00032
27	MS.gene32989	hypothetical protein TSUD_06780 [Trifolium subterraneum]	GAU34467.1	6.41	0.000122
27	MS.gene24098	thioredoxin-like protein CDSP32 chloroplastic-like [Trifolium pratense]	PNY14915.1	6.24	6.15e-06
27	MS.gene038586	putative minus-end-directed kinesin ATPase [Medicago truncatula]	RHN67456.1	6.21	0.000709
27	MS.gene033375	ATP synthase delta chain, chloroplastic [Medicago truncatula]	XP_003608818.1	5.91	0.000257
27	MS.gene51193	protein LUTEIN DEFICIENT 5, chloroplastic [Medicago truncatula]	XP_003624118.3	5.9	0.000392
27	MS.gene070486	phosphatidylglycerol/phosphatidylinositol transfer protein [Medicago truncatula]	XP_003616935.1	5.82	3.37e-06
27	MS.gene029055	unknown [Medicago truncatula]	AFK45194.1	5.8	0.000602
27	MS.gene29686	ferritin-2, chloroplastic [Medicago truncatula]	XP_003616685.1	5.74	1.93e-05
27	MS.gene023013	peptidyl-prolyl cis-trans isomerase FKBP62 [Medicago truncatula]	XP_013448530.1	5.7	0.0008
27	MS.gene017955	40S ribosomal protein S20-2 [Medicago truncatula]	XP_003625216.1	5.64	1.08e-07
27	MS.gene013222	cleft lip and palate transmembrane protein 1 homolog [Medicago truncatula]	XP_003602710.1	5.47	7.35e-07
27	MS.gene049294	caffeic acid 3-O-methyltransferase [Medicago truncatula]	XP_003602595.1	5.32	1.76e-13
27	MS.gene24746	hypothetical protein MtrunA17_Chr3g0116951 [Medicago truncatula]	RHN68722.1	5.32	6.5e-17
27	MS.gene029206	FAD synthetase 1, chloroplastic [Medicago truncatula]	XP_024628388.1	5.04	1.37e-06
27	MS.gene059940	protein DEHYDRATION-INDUCED 19 homolog 5 [Medicago truncatula]	XP_013457736.1	5.01	0.000279
27	MS.gene024018	Monothiol glutaredoxin-S14, chloroplastic [Glycine soja]	KHN29288.1	4.9	2.69e-07
27	MS.gene50578	unknown [Medicago truncatula]	AFK35192.1	4.88	0.00021
27	MS.gene015359	beta-amylase 3, chloroplastic [Medicago truncatula]	XP_003611408.1	4.72	0.000868
27	MS.gene99197	ZEP [Medicago sativa]	AIP98334.1	4.67	5.74e-08
27	MS.gene36621	stem 28 kDa glycoprotein [Medicago truncatula]	XP_003627058.1	4.52	8.77e-07
27	MS.gene029058	uncharacterized protein LOC11418639 [Medicago truncatula]	XP_003592814.1	4.38	0.000112
27	MS.gene63155	putative protein kinase RLK-Pelle-LRR-XII-1 family [Medicago truncatula]	RHN41150.1	4.18	7.67e-06
27	MS.gene81767	uncharacterized protein LOC25483798 [Medicago truncatula]	XP_013467963.1	3.64	0.000433
27	MS.gene029060	casein kinase 1-like protein HD16 isoform X1 [Medicago truncatula]	XP_003592802.1	3.2	0.000347
27	MS.gene69728	primary amine oxidase [Medicago truncatula]	XP_003601419.1	3.01	7.35e-07
27	MS.gene037960	nuclear pore complex protein NUP1 isoform X1 [Medicago truncatula]	XP_003589866.2	2.67	2.94e-05
27	MS.gene072948	probable zinc metallopeptidase EGY3, chloroplastic [Medicago truncatula]	XP_003604372.2	2.42	0.000445
27	MS.gene073486	ATP-dependent zinc metalloprotease FTSH protein [Medicago truncatula]	KEH37368.1	2.28	0.000865
27	MS.gene08253	lipoxygenase 6, chloroplastic [Medicago truncatula]	XP_013446534.1	2.1	0.000279
27	MS.gene051582	uncharacterized protein LOC11415277 [Medicago truncatula]	XP_003588975.1	-2.33	0.000868
27	MS.gene014321	glyceraldehyde-3-phosphate dehydrogenase B, chloroplastic [Medicago truncatula]	XP_003603851.1	-2.41	0.000134
27	MS.gene60693	60S ribosomal protein L3-1 [Medicago truncatula]	XP_024642001.1	-2.71	0.000707
27	MS.gene04086	putative membrane protein, predicted efflux pump [Handroanthus impetiginosus]	PIN12357.1	-3.06	0.000445
27	MS.gene06605	two-component response regulator-like APRR9 isoform X1 [Medicago truncatula]	XP_003602387.1	-3.39	3.47e-06
27	MS.gene032356	unknown [Medicago truncatula]	AFK39115.1	-3.63	0.000719
27	MS.gene24423	probable E3 ubiquitin-protein ligase RHG1A [Medicago truncatula]	XP_024631110.1	-3.85	4.21e-06
27	MS.gene79762	rhodanese-like domain-containing protein 4, chloroplastic [Medicago truncatula]	XP_013444660.1	-4.32	6.37e-05
27	MS.gene000545	transcription initiation factor TFIID subunit 12b [Medicago truncatula (barrel medic)]	AET01739.1	-4.37	0.000831
27	MS.gene06500	peroxidase P7 [Medicago truncatula]	XP_003602461.1	-4.69	0.000681
27	MS.gene36589	probable LRR receptor-like serine/threonine-protein kinase At1g51880 [Medicago truncatula]	XP_013444235.1	-4.81	0.000168
27	MS.gene25848	5-methyltetrahydropteroyltriglutamate--homocysteine methyltransferase 1 [Medicago truncatula]	XP_003601341.1	-4.88	1.13e-08
27	MS.gene072847	homeobox protein knotted-1-like 3 isoform X3 [Medicago truncatula]	XP_003603329.1	-5.46	0.000497
27	MS.gene00309	40S ribosomal protein S21-2 [Medicago truncatula (barrel medic)]	XP_013463254.1	-5.72	0.000221
27	MS.gene09122	N protein [Maize yellow striate virus]	ATN96434.1	-5.76	0.000433
27	MS.gene064025	vacuolar protein sorting-associated protein 32 homolog 2 [Medicago truncatula]	XP_013453212.1	-5.85	3.28e-05
27	MS.gene51160	isopentenyl-diphosphate Delta-isomerase I [Medicago truncatula]	XP_003624178.1	-6.08	0.000168
27	MS.gene038979	metal tolerance protein 10 isoform X1 [Medicago truncatula]	XP_013464198.1	-6.13	0.000177
27	MS.gene42332	isoflavone reductase homolog PCBER [Medicago truncatula]	XP_013462132.1	-6.14	6.15e-06
27	MS.gene43850	serine carboxypeptidase-like [Medicago truncatula]	XP_003597272.1	-6.17	0.000331
27	MS.gene30782	auxin transporter-like protein 3 [Medicago truncatula]	XP_003601086.1	-6.23	0.000602
27	MS.gene042024	hypothetical protein MtrunA17_Chr6g0475931 [Medicago truncatula]	RHN52029.1	-6.25	0.000101
27	MS.gene55994	iron-sulfur-binding 4Fe-4S ferredoxin [Medicago truncatula]	AES64995.2	-6.27	0.000565
27	MS.gene059919	DDT domain-containing protein DDR4 [Medicago truncatula]	XP_013457858.1	-6.56	0.000331
27	MS.gene70476	uncharacterized protein LOC11432717 [Medicago truncatula]	XP_003601497.1	-6.59	0.000433
27	MS.gene62819	protein FIZZY-RELATED 1 [Medicago truncatula]	XP_013457658.1	-6.62	0.000445
27	MS.gene56305	uncharacterized protein LOC112421705 [Medicago truncatula]	XP_024638965.1	-6.65	4.75e-05
27	MS.gene66279	replication factor A protein 1 [Medicago truncatula]	XP_003616287.1	-6.66	0.000488
27	MS.gene56888	transcription factor MYB1R1 [Medicago truncatula]	XP_013457844.1	-6.67	5.7e-06
27	MS.gene35618	uncharacterized protein LOC25489418 [Medicago truncatula]	XP_013460851.1	-6.73	0.000134
27	MS.gene008024	putative protein kinase RLK-Pelle-LRR-VI-2 family [Medicago truncatula]	RHN68441.1	-6.74	8.63e-06
27	MS.gene029489	fructose-bisphosphate aldolase 3, chloroplastic [Medicago truncatula]	XP_013470121.1	-7.01	0.000275
27	MS.gene053028	hypothetical protein MtrunA17_Chr7g0227051 [Medicago truncatula]	RHN45137.1	-7.17	0.000565
27	MS.gene007994	protein RETICULATA-RELATED 6, chloroplastic [Medicago truncatula (barrel medic)]	XP_003601002.1	-7.18	7.67e-06
27	MS.gene56841	ATPase 11, plasma membrane-type [Medicago truncatula]	XP_013457870.1	-7.19	0.000565
27	MS.gene98732	hydroxyacylglutathione hydrolase 2, mitochondrial isoform X1 [Medicago truncatula]	XP_003597533.2	-7.2	6.05e-05
27	MS.gene56947	putative xanthine/uracil/vitamin C permease [Medicago truncatula]	RHN63538.1	-7.29	0.000177
27	MS.gene86566	phosphoinositide phosphatase SAC7 [Medicago truncatula]	XP_003612337.2	-7.3	5.72e-05
27	MS.gene014366	uncharacterized protein LOC25490286 [Medicago truncatula]	XP_013462246.1	-7.36	1.62e-05
27	MS.gene013348	uncharacterized protein LOC101503086 isoform X1 [Cicer arietinum]	XP_012571874.1	-7.42	0.000708
27	MS.gene76234	ferredoxin, root R-B1 isoform X1 [Medicago truncatula]	XP_013470266.1	-7.65	0.000834
27	MS.gene062947	methylecgonone reductase [Medicago truncatula]	XP_003607108.1	-7.71	4.21e-06
27	MS.gene014378	plastocyanin [Medicago truncatula]	XP_003603843.1	-7.77	1.95e-05
27	MS.gene66278	uncharacterized protein LOC11405878 [Medicago truncatula]	XP_024628976.1	-7.83	6.45e-06
27	MS.gene85468	late embryogenesis abundant protein [Medicago truncatula]	AES80311.2	-8.07	8.33e-06
27	MS.gene68130	50S ribosomal protein L3, chloroplastic [Medicago truncatula]	XP_003604074.1	-8.14	0.000134
27	MS.gene033585	ras-related protein RABD2a [Medicago truncatula]	XP_003624319.1	-8.53	1.15e-09
27	MS.gene56869	uncharacterized protein LOC25493757 [Medicago truncatula]	XP_013457801.1	-8.76	0.00081
27	MS.gene77132	coatomer subunit delta-2 [Medicago truncatula]	XP_003597689.1	-9.11	6.03e-05
27	MS.gene00629	ferredoxin [Medicago truncatula (barrel medic)]	XP_003592975.1	-9.62	1.8e-42
1Nr ID is the protein accession number in NCBI non redundant protein database.
2log2FC stands for log Fold Change, where it is log base 2.
3padj is adjusted P value.

## Sheet: Table S2
Table S2. List of 295 differentially expressed genes in root tissue at the control (0 h), 3 h, and 27 h of salt stress between salt tolerant ‘Halo’ and salt intolerant ‘Vernal’ cultivars of alfalfa.
Time	Gene ID	Putative function	Nr ID1	Halo vs Vernal
(h)				log2FC2	padj3
0	MS.gene36780	elongation factor 1-alpha [Medicago truncatula (barrel medic)]	KEH43749.1	10.43	0.000227
0	MS.gene013211	ribonuclease TUDOR 1 [Medicago truncatula (barrel medic)]	XP_003602730.1	9.86	1.34e-13
0	MS.gene36960	elongation factor 1-alpha [Medicago truncatula]	AET01475.1	9.77	1.89e-06
0	MS.gene50910	serpin-ZX [Medicago truncatula]	XP_003602973.1	9.57	1.12e-05
0	MS.gene67829	ribosomal RNA small subunit methyltransferase nep-1 [Medicago truncatula (barrel medic)]	XP_013454067.1	9.51	0.0003
0	MS.gene52595	ER membrane protein complex subunit 10 [Medicago truncatula (barrel medic)]	XP_003624202.1	9.49	1.98e-12
0	MS.gene056178	uncharacterized protein LOC11444076 [Medicago truncatula]	XP_003627745.1	9.49	0.000349
0	MS.gene049130	Aldehyde dehydrogenase family 2 member C4, partial [Mucuna pruriens]	RDX70942.1	9.21	3.33e-05
0	MS.gene37303	protein FREE1 [Medicago truncatula]	XP_003603777.1	8.74	3.87e-07
0	MS.gene46459	uncharacterized LOC25483559	XP_013467706.1	8.56	0.000339
0	MS.gene030338	acid phosphatase 1 [Medicago truncatula]	XP_003620757.1	8.47	7.1e-09
0	MS.gene054937	40S ribosomal protein S8 [Medicago truncatula]	XP_013444087.1	8.41	0.000681
0	MS.gene031064	UPF0481 protein At3g47200 [Medicago truncatula]	XP_003618477.1	8.39	0.00016
0	MS.gene01091	T-complex protein 1 subunit gamma	XP_003593572.2	8.38	5.2e-12
0	MS.gene035735	hypothetical protein TSUD_153110 [Trifolium subterraneum]	GAU29561.1	8.31	0.000214
0	MS.gene40930	probable glucan 1,3-alpha-glucosidase [Medicago truncatula]	XP_003602674.1	8.28	9.77e-08
0	MS.gene056386	fructokinase-2	XP_013456308.1	8.19	5.05e-06
0	MS.gene029202	E3 ubiquitin-protein ligase CIP8	XP_013470381.1	8.17	2.09e-07
0	MS.gene33828	40S ribosomal protein S6-1 [Medicago truncatula]	XP_013457002.1	8.14	2.29e-06
0	MS.gene011517	14 kDa proline-rich protein DC2.15	XP_003608741.1	8.14	1.34e-13
0	MS.gene023013	peptidyl-prolyl cis-trans isomerase FKBP62	XP_013448530.1	7.99	6.02e-07
0	MS.gene058673	heavy-metal-associated domain-containing protein [Trifolium pratense]	PNX87529.1	7.86	9.35e-06
0	MS.gene38032	serine carboxypeptidase-like 50 [Medicago truncatula]	XP_003617939.1	7.62	2.11e-06
0	MS.gene013222	cleft lip and palate transmembrane protein 1 homolog	XP_003602710.1	7.62	1.11e-09
0	MS.gene05546	hypothetical protein TSUD_275070 [Trifolium subterraneum]	GAU39713.1	7.58	1.89e-06
0	MS.gene002389	secretory carrier-associated membrane protein [Medicago truncatula (barrel medic)]	XP_003593475.1	7.44	1.23e-05
0	MS.gene93979	NF-X1-type zinc finger protein NFXL1	XP_003619874.1	7.43	1.85e-05
0	MS.gene029200	replication factor A protein [Trifolium pratense]	PNY01153.1	7.4	4.17e-05
0	MS.gene049840	uncharacterized LOC11406476	XP_024638826.1	7.39	0.000348
0	MS.gene39381	putative nucleoporin protein Ndc1-Nup [Medicago truncatula]	RHN38725.1	7.36	5.16e-06
0	MS.gene044457	uncharacterized LOC25493896	XP_013458006.1	7.32	1.57e-06
0	MS.gene073760	probable E3 ubiquitin-protein ligase LOG2	XP_013468212.1	7.11	7.32e-06
0	MS.gene016940	blue copper protein [Medicago truncatula]	XP_003617202.1	7.1	6.7e-05
0	MS.gene32989	hypothetical protein TSUD_06780 [Trifolium subterraneum]	GAU34467.1	7.04	1.01e-05
0	MS.gene011514	14 kDa proline-rich protein DC2.15 [Medicago truncatula]	XP_003608748.1	7.04	0.000428
0	MS.gene44835	fructose-bisphosphate aldolase, cytoplasmic isozyme [Medicago truncatula]	XP_013454118.1	6.93	0.000654
0	MS.gene43277	betaine aldehyde dehydrogenase 1, chloroplastic	XP_003608928.1	6.88	0.000142
0	MS.gene02427	soluble inorganic pyrophosphatase PPA1	AFK40071.1	6.87	6.44e-05
0	MS.gene029203	F-box/LRR-repeat protein 4	XP_013470380.1	6.83	2.63e-06
0	MS.gene052464	uncharacterized protein LOC11427583 [Medicago truncatula]	XP_024642050.1	6.79	1.17e-06
0	MS.gene029183	V-type proton ATPase subunit B 2 isoform X1 [Cicer arietinum]	XP_004497193.1	6.78	9.15e-05
0	MS.gene95536	acyl-CoA-binding domain-containing protein 6	XP_013469288.1	6.71	0.000191
0	MS.gene049332	uncharacterized protein LOC11420708 [Medicago truncatula]	XP_003602534.1	6.7	1.76e-05
0	MS.gene013923	histone-lysine N-methyltransferase, H3 lysine-9 specific SUVH1	XP_003624859.1	6.55	1.37e-07
0	MS.gene011518	NADH dehydrogenase [ubiquinone] 1 beta subcomplex subunit 8, mitochondrial [Medicago truncatula]	XP_003608732.1	6.34	0.000108
0	MS.gene61704	putative sugar phosphate transporter domain-containing protein [Medicago truncatula]	RHN76946.1	6.3	0.000141
0	MS.gene039086	uncharacterized protein LOC112417510 [Medicago truncatula]	XP_024629325.1	6.28	0.00093
0	MS.gene032817	uncharacterized protein LOC112417343 [Medicago truncatula]	XP_024628691.1	6.27	0.000522
0	MS.gene049294	caffeic acid 3-O-methyltransferase	XP_003602595.1	6.26	8.46e-24
0	MS.gene67365	60S ribosomal protein L23a-2-like [Cicer arietinum]	XP_004487038.1	6.2	5.53e-05
0	MS.gene029223	E3 ubiquitin ligase BIG BROTHER-related	XP_003592714.1	5.94	7.32e-06
0	MS.gene70736	protein FAM91A1 isoform X1 [Medicago truncatula]	XP_003601383.2	5.87	0.000212
0	MS.gene070486	phosphatidylglycerol/phosphatidylinositol transfer protein	XP_003616935.1	5.72	3.61e-06
0	MS.gene029101	glutathione S-transferase DHAR1, mitochondrial [Medicago truncatula]	XP_013470460.1	5.04	8.75e-05
0	MS.gene056488	NADPH-dependent aldo-keto reductase, chloroplastic [Medicago truncatula]	XP_013446224.1	4.22	2.98e-05
0	MS.gene051677	40S ribosomal protein S11 [Medicago truncatula]	XP_003589042.1	4.14	0.000356
0	MS.gene046298	disease resistance protein RPM1 [Medicago truncatula]	XP_013458936.2	4.04	6.44e-05
0	MS.gene010631	thaumatin-like protein 1 [Medicago truncatula]	XP_003612186.1	3.97	6.44e-05
0	MS.gene39236	uncharacterized protein LOC25483626 [Medicago truncatula]	XP_013467778.1	3.77	1.95e-05
0	MS.gene02655	alcohol dehydrogenase 1 [Medicago truncatula]	XP_013461377.1	3.62	4.6e-05
0	MS.gene006477	unknown [Medicago truncatula]	AFK41981.1	3.53	1.77e-08
0	MS.gene53000	protein SIEVE ELEMENT OCCLUSION B [Medicago truncatula]	XP_003590785.2	3.49	0.000591
0	MS.gene70153	MACPF domain-containing protein At4g24290 isoform X1 [Medicago truncatula]	XP_003630391.1	2.86	7.56e-05
0	MS.gene76113	protein EARLY RESPONSIVE TO DEHYDRATION 15 [Medicago truncatula]	XP_003616732.1	2.86	0.000347
0	MS.gene050095	high-affinity nitrate transporter 2.1 [Medicago truncatula]	XP_013455976.1	2.86	0.000372
0	MS.gene037960	nuclear pore complex protein NUP1 isoform X1 [Medicago truncatula]	XP_003589866.2	2.72	6.02e-05
0	MS.gene012839	branched-chain-amino-acid aminotransferase 2, chloroplastic isoform X1 [Medicago truncatula]	XP_013461828.1	2.64	1.1e-05
0	MS.gene05470	uncharacterized protein LOC25496853 [Medicago truncatula]	XP_013453016.1	2.32	4.36e-05
0	MS.gene21561	uncharacterized protein LOC25484804 [Medicago truncatula]	XP_013469250.1	-2.71	0.000546
0	MS.gene004143	putative mitogen-activated protein kinase CMGC-MAPK family [Medicago truncatula]	RHN60836.1	-2.84	0.000214
0	MS.gene034252	aquaporin NIP6-1 [Medicago truncatula]	XP_003604218.1	-3.11	0.000178
0	MS.gene24423	probable E3 ubiquitin-protein ligase RHG1A [Medicago truncatula]	XP_024631110.1	-3.64	1.71e-05
0	MS.gene98180	BTB/POZ domain-containing protein POB1 isoform X2 [Medicago truncatula]	XP_013444715.1	-3.69	9.03e-06
0	MS.gene08661	tubulin alpha-3 chain [Medicago truncatula]	XP_003629736.1	-4.04	0.000686
0	MS.gene007995	unknown [Medicago truncatula]	AFK39349.1	-4.09	0.000241
0	MS.gene000545	transcription initiation factor TFIID subunit 12b [Medicago truncatula (barrel medic)]	AET01739.1	-4.37	2.28e-05
0	MS.gene25848	5-methyltetrahydropteroyltriglutamate--homocysteine methyltransferase 1 [Medicago truncatula]	XP_003601341.1	-4.66	4e-13
0	MS.gene024240	glycerophosphodiester phosphodiesterase GDPD1, chloroplastic [Medicago truncatula]	XP_003624448.2	-4.79	1.76e-05
0	MS.gene049723	uncharacterized protein LOC112418430 [Medicago truncatula]	XP_024630546.1	-4.87	3.11e-05
0	MS.gene00309	40S ribosomal protein S21-2 [Medicago truncatula]	XP_013463254.1	-4.98	0.000199
0	MS.gene008027	sorting and assembly machinery component 50 homolog B, partial [Medicago truncatula]	XP_003600958.2	-4.99	0.000103
0	MS.gene30862	UDP-glucuronic acid decarboxylase 1 [Medicago truncatula]	XP_024634706.1	-5.28	2.11e-06
0	MS.gene55776	arabinogalactan protein 16 [Medicago truncatula]	XP_013447162.1	-5.36	0.000432
0	MS.gene002291	uncharacterized protein At3g49720 [Medicago truncatula]	XP_024632604.1	-5.56	6.02e-07
0	MS.gene59863	MLP-like protein 28 [Medicago truncatula]	XP_013445246.1	-5.7	2.1e-07
0	MS.gene033585	ras-related protein RABD2a [Medicago truncatula]	XP_003624319.1	-5.75	2.76e-22
0	MS.gene56947	putative xanthine/uracil/vitamin C permease [Medicago truncatula]	RHN63538.1	-5.8	0.000353
0	MS.gene062762	polyadenylate-binding protein RBP47C [Medicago truncatula]	XP_013466018.1	-5.85	0.000339
0	MS.gene042887	putative dual-specificity kinase CMGC-DYRK-PRP4 family [Medicago truncatula]	RHN52436.1	-5.9	0.000952
0	MS.gene05776	rab3 GTPase-activating protein catalytic subunit [Medicago truncatula]	XP_013460351.1	-5.96	0.000214
0	MS.gene008024	putative protein kinase RLK-Pelle-LRR-VI-2 family [Medicago truncatula]	RHN68441.1	-6.07	3.17e-08
0	MS.gene69267	triose-phosphate transporter family protein [Medicago truncatula]	AES71093.1	-6.09	6.76e-05
0	MS.gene021048	dirigent protein 10 [Medicago truncatula]	XP_013456063.1	-6.13	0.00065
0	MS.gene30360	disease resistance protein [Trifolium pratense]	PNY15132.1	-6.14	0.000345
0	MS.gene06626	probable LRR receptor-like serine/threonine-protein kinase At3g47570 [Medicago truncatula]	XP_003602344.1	-6.15	0.000659
0	MS.gene43850	serine carboxypeptidase-like [Medicago truncatula]	XP_003597272.1	-6.15	1.56e-05
0	MS.gene007984	elongation factor Tu, mitochondrial [Medicago truncatula]	XP_003601021.1	-6.18	0.000748
0	MS.gene013492	S-adenosyl-L-methionine: caffeic acid 3-0-methyltransferase [Medicago sativa]	ACY06328.1	-6.22	0.000183
0	MS.gene068805	calcium-binding protein PBP1 [Medicago truncatula]	XP_013445649.1	-6.22	5.79e-05
0	MS.gene56888	transcription factor MYB1R1 [Medicago truncatula]	XP_013457844.1	-6.23	2.61e-05
0	MS.gene86566	phosphoinositide phosphatase SAC7 [Medicago truncatula]	XP_003612337.2	-6.31	0.000189
0	MS.gene83062	40S ribosomal protein S2-4 [Medicago truncatula]	XP_013466583.1	-6.36	0.000366
0	MS.gene52363	uncharacterized protein LOC25489435 [Medicago truncatula]	XP_013460875.1	-6.44	2.3e-07
0	MS.gene000570	E3 ubiquitin-protein ligase SPL2 [Medicago truncatula (barrel medic)]	XP_003627295.1	-6.44	0.000564
0	MS.gene072805	osmotin-like protein OSM34 [Trifolium pratense]	PNX71133.1	-6.58	3.64e-06
0	MS.gene28549	L-ascorbate oxidase homolog [Medicago truncatula]	XP_013446473.1	-6.76	0.000321
0	MS.gene023011	50S ribosomal protein l7 l12-like [Trifolium pratense]	PNX93291.1	-6.76	8.75e-05
0	MS.gene062947	methylecgonone reductase [Medicago truncatula]	XP_003607108.1	-7	1.06e-11
0	MS.gene007998	putative laccase [Medicago truncatula]	RHN68464.1	-7.02	3.11e-05
0	MS.gene56841	ATPase 11, plasma membrane-type [Medicago truncatula]	XP_013457870.1	-7.02	0.000214
0	MS.gene45726	dehydration-responsive RD22-like protein [Medicago truncatula]	KEH30397.1	-7.18	0.000952
0	MS.gene59565	DEAD-box ATP-dependent RNA helicase 31 [Medicago truncatula]	XP_013444649.1	-7.25	0.00065
0	MS.gene57548	inositol polyphosphate multikinase beta [Medicago truncatula]	XP_003627621.2	-7.26	0.000303
0	MS.gene02508	ribosome biogenesis protein NSA2 homolog [Medicago truncatula]	XP_013461353.1	-7.29	5.44e-06
0	MS.gene038120	putative protein kinase RLK-Pelle-SD-2b family [Medicago truncatula]	RHN76526.1	-7.36	9.89e-07
0	MS.gene30782	auxin transporter-like protein 3 [Medicago truncatula]	XP_003601086.1	-7.37	2.85e-06
0	MS.gene058235	ATP-citrate synthase beta chain protein 1 [Medicago truncatula]	XP_003594738.1	-7.42	0.000898
0	MS.gene42332	isoflavone reductase homolog PCBER [Medicago truncatula]	XP_013462132.1	-7.44	2.4e-07
0	MS.gene51160	isopentenyl-diphosphate Delta-isomerase I [Medicago truncatula]	XP_003624178.1	-7.45	0.000103
0	MS.gene014366	uncharacterized protein LOC25490286 [Medicago truncatula]	XP_013462246.1	-7.5	1.4e-05
0	MS.gene40679	dehydration-responsive RD22-like protein [Medicago truncatula]	KEH30397.1	-7.54	8.75e-05
0	MS.gene029489	fructose-bisphosphate aldolase 3, chloroplastic [Medicago truncatula]	XP_013470121.1	-7.59	2.21e-07
0	MS.gene013348	uncharacterized protein LOC101503086 isoform X1 [Cicer arietinum]	XP_012571874.1	-7.73	4.82e-05
0	MS.gene044017	succinate dehydrogenase subunit 5, mitochondrial [Medicago truncatula]	XP_003589224.2	-8.13	1.21e-05
0	MS.gene43015	uncharacterized protein LOC11425373 isoform X2 [Medicago truncatula]	XP_024638325.1	-8.16	1.14e-05
0	MS.gene66279	replication factor A protein 1 [Medicago truncatula]	XP_003616287.1	-8.35	1.07e-07
0	MS.gene98726	probable fructokinase-4 [Medicago truncatula]	XP_003597523.1	-8.52	1.4e-05
0	MS.gene062758	uncharacterized protein LOC11417205 [Medicago truncatula]	XP_003589248.1	-8.95	9.3e-15
0	MS.gene017106	60S ribosomal export protein NMD3 [Medicago truncatula]	XP_003617266.1	-9.12	0.000699
0	MS.gene66278	uncharacterized protein LOC11405878 [Medicago truncatula]	XP_024628976.1	-9.65	6.12e-10
0	MS.gene76234	ferredoxin, root R-B1 isoform X1 [Medicago truncatula]	XP_013470266.1	-9.87	1.38e-05
0	MS.gene071842	disease-resistance response protein [Medicago sativa]	SNQ45214.1	-10.03	1.23e-11
3	MS.gene36780	elongation factor 1-alpha	KEH43749.1	11.31	7.26e-06
3	MS.gene33828	40S ribosomal protein S6-1 [Medicago truncatula]	XP_013457002.1	9.98	4.83e-06
3	MS.gene049130	Aldehyde dehydrogenase family 2 member C4, partial [Mucuna pruriens]	RDX70942.1	9.96	9.11e-06
3	MS.gene36960	elongation factor 1-alpha	AET01475.1	9.77	1.21e-07
3	MS.gene46459	uncharacterized LOC25483559	XP_013467706.1	9.48	0.000185
3	MS.gene017955	40S ribosomal protein S20-2	XP_003625216.1	9.48	3.13e-29
3	MS.gene01091	T-complex protein 1 subunit gamma	XP_003593572.2	9.41	3.21e-10
3	MS.gene027795	uncharacterized protein LOC11443501 [Medicago truncatula]	XP_024626166.1	9.31	0.000549
3	MS.gene013211	ribonuclease TUDOR 1	XP_003602730.1	8.88	8.23e-10
3	MS.gene054937	40S ribosomal protein S8 [Medicago truncatula]	XP_013444087.1	8.69	0.000115
3	MS.gene67829	ribosomal RNA small subunit methyltransferase nep-1	XP_013454067.1	8.68	5.37e-05
3	MS.gene011517	14 kDa proline-rich protein DC2.15	XP_003608741.1	8.55	1.1e-29
3	MS.gene056386	fructokinase-2	XP_013456308.1	8.33	2.94e-06
3	MS.gene056178	uncharacterized protein LOC11444076 [Medicago truncatula]	XP_003627745.1	8.17	8.07e-05
3	MS.gene029202	E3 ubiquitin-protein ligase CIP8	XP_013470381.1	8.1	4.39e-08
3	MS.gene52595	ER membrane protein complex subunit 10	XP_003624202.1	8.06	4.39e-08
3	MS.gene029203	F-box/LRR-repeat protein 4	XP_013470380.1	7.99	1.95e-07
3	MS.gene002389	secretory carrier-associated membrane protein [Medicago truncatula (barrel medic)]	XP_003593475.1	7.98	5.8e-05
3	MS.gene073760	probable E3 ubiquitin-protein ligase LOG2	XP_013468212.1	7.81	3.93e-06
3	MS.gene37303	protein FREE1 [Medicago truncatula]	XP_003603777.1	7.8	1.26e-05
3	MS.gene004320	GDP dissociation inhibitor [Medicago truncatula]	CAF02075.1	7.76	9.92e-05
3	MS.gene43277	betaine aldehyde dehydrogenase 1, chloroplastic	XP_003608928.1	7.69	0.000147
3	MS.gene011514	14 kDa proline-rich protein DC2.15 [Medicago truncatula]	XP_003608748.1	7.53	0.000139
3	MS.gene39381	putative nucleoporin protein Ndc1-Nup [Medicago truncatula]	RHN38725.1	7.41	5.8e-05
3	MS.gene95536	acyl-CoA-binding domain-containing protein 6	XP_013469288.1	7.39	2.59e-05
3	MS.gene93979	NF-X1-type zinc finger protein NFXL1	XP_003619874.1	7.39	1.24e-05
3	MS.gene50910	serpin-ZX [Medicago truncatula]	XP_003602973.1	7.38	0.000615
3	MS.gene38242	probable galactinol--sucrose galactosyltransferase 1 [Medicago truncatula]	XP_024639978.1	7.37	0.000346
3	MS.gene06862	GTPase-activating protein gyp7 isoform X1 [Medicago truncatula]	XP_024635979.1	7.29	4.51e-05
3	MS.gene44835	fructose-bisphosphate aldolase, cytoplasmic isozyme [Medicago truncatula]	XP_013454118.1	7.29	5.79e-06
3	MS.gene049840	uncharacterized LOC11406476	XP_024638826.1	7.19	0.000279
3	MS.gene32989	hypothetical protein TSUD_06780 [Trifolium subterraneum]	GAU34467.1	7.14	4.1e-06
3	MS.gene05546	hypothetical protein TSUD_275070 [Trifolium subterraneum]	GAU39713.1	7.07	4.2e-05
3	MS.gene40930	probable glucan 1,3-alpha-glucosidase [Medicago truncatula]	XP_003602674.1	6.86	0.000874
3	MS.gene013222	cleft lip and palate transmembrane protein 1 homolog	XP_003602710.1	6.7	4.17e-07
3	MS.gene029223	E3 ubiquitin ligase BIG BROTHER-related	XP_003592714.1	6.67	0.000121
3	MS.gene013923	histone-lysine N-methyltransferase, H3 lysine-9 specific SUVH1	XP_003624859.1	6.6	2.54e-05
3	MS.gene011518	NADH dehydrogenase [ubiquinone] 1 beta subcomplex subunit 8, mitochondrial [Medicago truncatula]	XP_003608732.1	6.58	0.000138
3	MS.gene044457	uncharacterized LOC25493896	XP_013458006.1	6.36	0.000331
3	MS.gene029200	replication factor A protein [Trifolium pratense]	PNY01153.1	6.33	0.000539
3	MS.gene070554	E3 ubiquitin-protein ligase BRE1-like 2 isoform X1 [Medicago truncatula]	XP_013454279.1	6.17	0.000881
3	MS.gene023013	peptidyl-prolyl cis-trans isomerase FKBP62	XP_013448530.1	6.03	0.000886
3	MS.gene02427	soluble inorganic pyrophosphatase PPA1	AFK40071.1	5.71	6.55e-05
3	MS.gene030338	acid phosphatase 1 [Medicago truncatula]	XP_003620757.1	5.57	0.000182
3	MS.gene058673	heavy-metal-associated domain-containing protein [Trifolium pratense]	PNX87529.1	5.51	1.26e-05
3	MS.gene070486	phosphatidylglycerol/phosphatidylinositol transfer protein	XP_003616935.1	5.46	3.9e-08
3	MS.gene049294	caffeic acid 3-O-methyltransferase	XP_003602595.1	5.43	3.21e-10
3	MS.gene02075	30-kDa cleavage and polyadenylation specificity factor 30 [Medicago truncatula]	XP_013463003.1	5.29	0.00089
3	MS.gene67365	60S ribosomal protein L23a-2-like [Cicer arietinum]	XP_004487038.1	4.93	0.000556
3	MS.gene35653	inducible nitrate reductase [NADH] 2 [Medicago truncatula]	XP_003601114.2	4.92	0.000331
3	MS.gene02655	alcohol dehydrogenase 1 [Medicago truncatula]	XP_013461377.1	4.44	4.39e-08
3	MS.gene003766	ras-related protein Rab7 [Medicago truncatula]	XP_003606887.1	4.42	0.000132
3	MS.gene61130	60S ribosomal protein L23a-2-like [Cicer arietinum (chickpea)]	XP_004487038.1	4.41	1.26e-06
3	MS.gene069000	abscisic acid receptor PYL4 [Medicago truncatula]	XP_003623366.1	2.92	0.00074
3	MS.gene037960	nuclear pore complex protein NUP1 isoform X1 [Medicago truncatula]	XP_003589866.2	2.86	5.79e-06
3	MS.gene007995	unknown [Medicago truncatula]	AFK39349.1	-3.31	0.000121
3	MS.gene025435	conserved oligomeric Golgi complex subunit 7 [Medicago truncatula]	XP_013443607.1	-3.47	7.17e-05
3	MS.gene24423	probable E3 ubiquitin-protein ligase RHG1A [Medicago truncatula]	XP_024631110.1	-4.33	7.43e-05
3	MS.gene33929	sucrose transport protein [Medicago truncatula]	XP_013469546.1	-4.36	0.000784
3	MS.gene25848	5-methyltetrahydropteroyltriglutamate--homocysteine methyltransferase 1 [Medicago truncatula]	XP_003601341.1	-4.59	5.79e-06
3	MS.gene43850	serine carboxypeptidase-like [Medicago truncatula]	XP_003597272.1	-4.65	0.000341
3	MS.gene049723	uncharacterized protein LOC112418430 [Medicago truncatula]	XP_024630546.1	-4.65	0.000327
3	MS.gene042887	putative dual-specificity kinase CMGC-DYRK-PRP4 family [Medicago truncatula]	RHN52436.1	-4.79	0.000371
3	MS.gene000545	transcription initiation factor TFIID subunit 12b [Medicago truncatula (barrel medic)]	AET01739.1	-4.87	1.29e-05
3	MS.gene044942	putative EF-hand domain pair protein [Medicago truncatula]	RHN44803.1	-4.97	0.000849
3	MS.gene55776	arabinogalactan protein 16 [Medicago truncatula]	XP_013447162.1	-5.12	4.24e-05
3	MS.gene00309	40S ribosomal protein S21-2 [Medicago truncatula]	XP_013463254.1	-5.15	0.000253
3	MS.gene85254	glycine-rich RNA-binding protein 2, mitochondrial [Medicago truncatula]	XP_003601657.1	-5.17	0.000985
3	MS.gene069597	uncharacterized protein LOC25502199 [Medicago truncatula]	XP_013447211.1	-5.19	4.57e-05
3	MS.gene30782	auxin transporter-like protein 3 [Medicago truncatula]	XP_003601086.1	-5.34	0.000556
3	MS.gene029489	fructose-bisphosphate aldolase 3, chloroplastic [Medicago truncatula]	XP_013470121.1	-5.59	0.00089
3	MS.gene062947	methylecgonone reductase [Medicago truncatula]	XP_003607108.1	-5.61	5.63e-06
3	MS.gene42332	isoflavone reductase homolog PCBER [Medicago truncatula]	XP_013462132.1	-5.61	3.26e-05
3	MS.gene52363	uncharacterized protein LOC25489435 [Medicago truncatula]	XP_013460875.1	-5.72	6.41e-05
3	MS.gene033585	ras-related protein RABD2a [Medicago truncatula]	XP_003624319.1	-5.74	3.42e-06
3	MS.gene004548	protein pleiotropic regulatory locus 1 [Medicago truncatula]	XP_013463226.1	-6.08	0.000881
3	MS.gene68400	uncharacterized protein LOC25501905 [Medicago truncatula]	XP_013446794.1	-6.14	0.00089
3	MS.gene66279	replication factor A protein 1 [Medicago truncatula]	XP_003616287.1	-6.21	5.81e-08
3	MS.gene51160	isopentenyl-diphosphate Delta-isomerase I [Medicago truncatula]	XP_003624178.1	-6.25	3.42e-06
3	MS.gene66278	uncharacterized protein LOC11405878 [Medicago truncatula]	XP_024628976.1	-6.26	7.81e-08
3	MS.gene06527	expansin-A8 [Medicago truncatula]	XP_013461515.1	-6.31	0.000115
3	MS.gene50694	indole-3-acetic acid-induced protein ARG7 [Medicago truncatula]	XP_003607090.1	-6.37	0.000881
3	MS.gene013348	uncharacterized protein LOC101503086 isoform X1 [Cicer arietinum]	XP_012571874.1	-6.38	0.000132
3	MS.gene56888	transcription factor MYB1R1 [Medicago truncatula]	XP_013457844.1	-6.46	8.07e-05
3	MS.gene40679	dehydration-responsive RD22-like protein [Medicago truncatula]	KEH30397.1	-6.76	0.000279
3	MS.gene044017	succinate dehydrogenase subunit 5, mitochondrial [Medicago truncatula]	XP_003589224.2	-6.78	0.000776
3	MS.gene072805	osmotin-like protein OSM34 [Trifolium pratense]	PNX71133.1	-6.95	4.37e-07
3	MS.gene062758	uncharacterized protein LOC11417205 [Medicago truncatula]	XP_003589248.1	-6.99	3.21e-10
3	MS.gene008024	putative protein kinase RLK-Pelle-LRR-VI-2 family [Medicago truncatula]	RHN68441.1	-7.04	3.26e-06
3	MS.gene014366	uncharacterized protein LOC25490286 [Medicago truncatula]	XP_013462246.1	-7.43	1.37e-05
3	MS.gene98732	hydroxyacylglutathione hydrolase 2, mitochondrial isoform X1 [Medicago truncatula]	XP_003597533.2	-7.49	4.26e-05
3	MS.gene45726	dehydration-responsive RD22-like protein [Medicago truncatula]	KEH30397.1	-7.8	0.00089
3	MS.gene76234	ferredoxin, root R-B1 isoform X1 [Medicago truncatula]	XP_013470266.1	-8.09	0.000196
3	MS.gene071842	disease-resistance response protein [Medicago sativa]	SNQ45214.1	-8.22	3.21e-10
3	MS.gene017106	60S ribosomal export protein NMD3 [Medicago truncatula]	XP_003617266.1	-8.43	0.000107
3	MS.gene98726	probable fructokinase-4 [Medicago truncatula]	XP_003597523.1	-8.95	6.11e-06
3	MS.gene007981	uncharacterized protein LOC11418005 [Medicago truncatula]	XP_003601026.1	-9.1	3.93e-07
27	MS.gene01091	T-complex protein 1 subunit gamma	XP_003593572.2	10.26	4.11e-11
27	MS.gene058673	heavy-metal-associated domain-containing protein [Trifolium pratense]	PNX87529.1	9.54	1.6e-08
27	MS.gene67829	ribosomal RNA small subunit methyltransferase nep-1	XP_013454067.1	9.09	2.01e-05
27	MS.gene36960	elongation factor 1-alpha	AET01475.1	8.79	8.31e-05
27	MS.gene011517	14 kDa proline-rich protein DC2.15	XP_003608741.1	8.59	2.33e-34
27	MS.gene029202	E3 ubiquitin-protein ligase CIP8	XP_013470381.1	8.55	1.59e-08
27	MS.gene029203	F-box/LRR-repeat protein 4	XP_013470380.1	8.53	2.95e-08
27	MS.gene049130	Aldehyde dehydrogenase family 2 member C4, partial [Mucuna pruriens]	RDX70942.1	8.47	2.37e-05
27	MS.gene36780	elongation factor 1-alpha	KEH43749.1	8.21	0.000627
27	MS.gene049840	uncharacterized LOC11406476	XP_024638826.1	8.05	0.000592
27	MS.gene032817	uncharacterized protein LOC112417343 [Medicago truncatula]	XP_024628691.1	7.95	0.000223
27	MS.gene048893	uncharacterized protein LOC25502138 [Medicago truncatula]	XP_013447145.1	7.94	0.000222
27	MS.gene52595	ER membrane protein complex subunit 10	XP_003624202.1	7.94	8.24e-08
27	MS.gene002389	secretory carrier-associated membrane protein [Medicago truncatula (barrel medic)]	XP_003593475.1	7.92	0.000965
27	MS.gene070486	phosphatidylglycerol/phosphatidylinositol transfer protein	XP_003616935.1	7.87	2.32e-07
27	MS.gene46459	uncharacterized LOC25483559	XP_013467706.1	7.74	0.000965
27	MS.gene029200	replication factor A protein [Trifolium pratense]	PNY01153.1	7.72	1e-05
27	MS.gene017955	40S ribosomal protein S20-2	XP_003625216.1	7.7	3.05e-14
27	MS.gene051409	uncharacterized protein LOC25488301 [Medicago truncatula]	XP_013463822.1	7.66	0.000359
27	MS.gene32989	hypothetical protein TSUD_06780 [Trifolium subterraneum]	GAU34467.1	7.6	9.37e-06
27	MS.gene013211	ribonuclease TUDOR 1	XP_003602730.1	7.52	5.69e-05
27	MS.gene43277	betaine aldehyde dehydrogenase 1, chloroplastic	XP_003608928.1	7.37	0.000173
27	MS.gene013222	cleft lip and palate transmembrane protein 1 homolog	XP_003602710.1	7.31	8.15e-05
27	MS.gene013210	calnexin homolog [Medicago truncatula]	XP_003602731.1	7.19	7.36e-05
27	MS.gene04616	zinc finger CCCH domain-containing protein 14 [Medicago truncatula]	XP_003625254.1	7.17	0.000483
27	MS.gene044457	uncharacterized LOC25493896	XP_013458006.1	7.05	5.69e-05
27	MS.gene93979	NF-X1-type zinc finger protein NFXL1	XP_003619874.1	7.04	0.000646
27	MS.gene95536	acyl-CoA-binding domain-containing protein 6	XP_013469288.1	7.03	0.000108
27	MS.gene073760	probable E3 ubiquitin-protein ligase LOG2	XP_013468212.1	6.92	0.000113
27	MS.gene056386	fructokinase-2	XP_013456308.1	6.68	2.9e-05
27	MS.gene059940	protein DEHYDRATION-INDUCED 19 homolog 5 [Medicago truncatula]	XP_013457736.1	6.56	0.000519
27	MS.gene013923	histone-lysine N-methyltransferase, H3 lysine-9 specific SUVH1	XP_003624859.1	6.56	0.000184
27	MS.gene006881	protein argonaute 2 [Medicago truncatula]	XP_003607856.1	6.5	2.09e-05
27	MS.gene010627	chaperone protein dnaJ 11, chloroplastic [Medicago truncatula]	XP_003612179.1	6.43	0.000248
27	MS.gene06775	chalcone-flavanone isomerase family protein [Medicago truncatula]	KEH35544.1	6.34	0.000192
27	MS.gene023013	peptidyl-prolyl cis-trans isomerase FKBP62	XP_013448530.1	6.16	0.000965
27	MS.gene029223	E3 ubiquitin ligase BIG BROTHER-related	XP_003592714.1	6.12	0.000688
27	MS.gene047282	cysteine proteinase inhibitor 5 [Medicago truncatula]	XP_003594241.1	5.98	0.000813
27	MS.gene03615	albumin-1 [Medicago truncatula]	XP_013459315.1	5.94	0.000258
27	MS.gene040372	albumin-1 [Medicago truncatula]	XP_013448045.1	5.84	0.000915
27	MS.gene61274	unknown [Medicago truncatula]	AFK45939.1	5.72	0.000161
27	MS.gene02427	soluble inorganic pyrophosphatase PPA1	AFK40071.1	5.53	8.78e-06
27	MS.gene051677	40S ribosomal protein S11 [Medicago truncatula]	XP_003589042.1	4.92	0.000981
27	MS.gene44721	Chalcone synthase 2 [Medicago sativa]	P30074.1	4.72	0.000183
27	MS.gene67458	thiosulfate sulfurtransferase 18 [Medicago truncatula]	XP_003612194.1	4.65	0.000337
27	MS.gene24746	hypothetical protein MtrunA17_Chr3g0116951 [Medicago truncatula]	RHN68722.1	4.49	5.24e-07
27	MS.gene049294	caffeic acid 3-O-methyltransferase	XP_003602595.1	4.31	1.59e-08
27	MS.gene88660	probable xyloglucan endotransglucosylase/hydrolase protein 23 [Medicago truncatula]	XP_003610153.1	4.22	0.000981
27	MS.gene61130	60S ribosomal protein L23a-2-like [Cicer arietinum (chickpea)]	XP_004487038.1	4.11	9.81e-05
27	MS.gene40926	hypothetical protein MTR_8g461300 [Medicago truncatula]	KEH19492.1	3.76	0.000357
27	MS.gene069488	miraculin [Medicago truncatula]	XP_003620185.1	3.76	0.000688
27	MS.gene81038	uncharacterized protein LOC11446284 [Medicago truncatula]	XP_003627446.1	3.55	0.000981
27	MS.gene41640	uncharacterized protein LOC11434551 [Medicago truncatula]	XP_024634112.1	3.21	0.000244
27	MS.gene72947	ubiquitin-conjugating enzyme E2 2 isoform X2 [Abrus precatorius]	XP_027369134.1	3	6.09e-06
27	MS.gene41185	heat shock cognate 70 kDa protein 2 [Medicago truncatula]	XP_013456102.1	2.88	0.000222
27	MS.gene79878	cysteine desulfurase 1, chloroplastic [Medicago truncatula]	XP_003601651.2	2.79	0.000932
27	MS.gene025435	conserved oligomeric Golgi complex subunit 7 [Medicago truncatula]	XP_013443607.1	-3.28	0.00091
27	MS.gene25848	5-methyltetrahydropteroyltriglutamate--homocysteine methyltransferase 1 [Medicago truncatula]	XP_003601341.1	-3.46	5.08e-05
27	MS.gene66278	uncharacterized protein LOC11405878 [Medicago truncatula]	XP_024628976.1	-3.96	0.000893
27	MS.gene008024	putative protein kinase RLK-Pelle-LRR-VI-2 family [Medicago truncatula]	RHN68441.1	-3.99	0.000573
27	MS.gene48428	unknown [Medicago truncatula]	AFK46294.1	-4.2	1.59e-08
27	MS.gene071842	disease-resistance response protein [Medicago sativa]	SNQ45214.1	-4.48	0.000337
27	MS.gene007985	amino acid transporter AVT6C [Medicago truncatula]	XP_003601018.2	-5.34	0.000357
27	MS.gene069294	hypothetical protein MtrunA17_Chr7g0231341 [Medicago truncatula]	RHN45450.1	-5.41	0.000893
27	MS.gene007981	uncharacterized protein LOC11418005 [Medicago truncatula]	XP_003601026.1	-5.77	2.89e-06
27	MS.gene069597	uncharacterized protein LOC25502199 [Medicago truncatula]	XP_013447211.1	-6.33	0.00018
1Nr ID is the protein accession number in NCBI non redundant protein database.
2log2FC stands for log Fold Change, where it is log base 2.
3padj is adjusted P value.

## Sheet: Table S3
Data File Name	2100 expert_Plant RNA Nano_DE72902443_2019-03-18_13-15-46.xad
Data File Path	C:\Program Files (x86)\Agilent\2100 bioanalyzer\2100 expert\Data\2019-03-18
Date Created	Monday, March 18, 2019 1:15:45 PM
Date Last Modified	Monday, March 18, 2019 1:39:34 PM
Version Created	B.02.08.SI648
Version Last Modified	B.02.08.SI648
Assay Name	Plant RNA Nano
Assay Path	C:\Program Files (x86)\Agilent\2100 bioanalyzer\2100 expert\assays\RNA
Assay Title	Plant RNA Nano
Assay Version	1.3
Number of Samples Run	12
Sample Name	Sample 1
Peak Table
Time corrected area	Area	Aligned Migration Time [s]	Peak Height	Peak Width
3.8	0.9	22.5	3	0.6
4.7	1.3	26.96	2.6	1.2
1	0.3	28.01	1.1	0.5
1	0.4	37.83	1.6	0.4
0.3	0.1	39.07	0.6	0.3
13	5.5	40.4	13.8	1.1
12	5.3	42.06	7.2	1.7
0.4	0.2	43.67	0.4	0.7
19.9	9.5	45.24	10.8	1.5
32.3	15.9	46.8	15.5	2.5
8.6	4.5	49.94	3.2	1.5
Fragment Table
Name	Start Time [s]	End Time [s]	Area	% of total Area
18S	41.2	43.15	11.2	7.1
25S	46.14	48.37	26.5	16.8
Region Table
Name	From [s]	To [s]	Corr. Area	% of Total	Color
Overall Results:
RNA Area:	157.244
RNA Concentration:	208.095	ng/µl
rRNA Ratio [25s / 18s]:	2.35736
RNA Integrity Number (RIN):	7.6 (B.02.08)
Result Flagging Color:	16768991
Result Flagging Label:	RIN: 7.60
Sample Name	Sample 2
Peak Table
Time corrected area	Area	Aligned Migration Time [s]	Peak Height	Peak Width
3.4	0.8	22.5	2.9	0.5
2.4	0.7	26.95	1.2	1.1
0.4	0.1	28.03	0.4	0.4
1.4	0.6	37.78	2.1	0.4
9	3.9	40.36	9.5	1
11.7	5.3	42.05	6.5	2
0.3	0.2	43.59	0.4	0.6
15.1	7.3	45.14	8.2	1.7
35.4	17.7	46.73	17.1	2.6
6.2	3.3	49.59	2.8	1.2
Fragment Table
Name	Start Time [s]	End Time [s]	Area	% of total Area
18S	41.11	43.22	11.7	7.3
25S	46.03	48.61	30	18.6
Region Table
Name	From [s]	To [s]	Corr. Area	% of Total	Color
Overall Results:
RNA Area:	161.197
RNA Concentration:	213.326	ng/µl
rRNA Ratio [25s / 18s]:	2.56483
RNA Integrity Number (RIN):	7.9 (B.02.08)
Result Flagging Color:	16768991
Result Flagging Label:	RIN: 7.90
Sample Name	Sample 3
Peak Table
Time corrected area	Area	Aligned Migration Time [s]	Peak Height	Peak Width
4	1	22.5	3.1	0.6
8.3	2.4	26.91	3	1.5
2.2	0.7	27.97	2.2	0.6
0.7	0.2	33.26	1	0.5
9.7	4	37.72	11.7	0.7
3.7	1.5	38.97	3.8	1
27.6	12	40.31	26.6	1.2
37.9	17.1	41.89	18.4	2.1
0.9	0.4	43.56	0.9	0.7
27.3	13.3	45.19	14	2
56.6	28.5	46.72	32.1	2.5
9.6	5.1	49.78	3	1.7
Fragment Table
Name	Start Time [s]	End Time [s]	Area	% of total Area
18S	41.06	43.05	33.1	12.7
25S	46.07	48.53	47.6	18.3
Region Table
Name	From [s]	To [s]	Corr. Area	% of Total	Color
Overall Results:
RNA Area:	259.772
RNA Concentration:	343.778	ng/µl
rRNA Ratio [25s / 18s]:	1.43969
RNA Integrity Number (RIN):	7.9 (B.02.08)
Result Flagging Color:	16768991
Result Flagging Label:	RIN: 7.90
Sample Name	Sample 4
Peak Table
Time corrected area	Area	Aligned Migration Time [s]	Peak Height	Peak Width
3.6	0.9	22.5	3	0.6
4.6	1.3	26.96	2.3	1.1
1.2	0.4	28.02	1.3	0.5
11	4.9	40.44	11.1	1.1
14.3	6.5	42.1	9	1.7
17.3	8.5	45.28	9	1.4
47.4	24.1	46.84	22.4	2.6
13.1	7.1	49.83	4.8	1.5
Fragment Table
Name	Start Time [s]	End Time [s]	Area	% of total Area
18S	41.23	43.3	15.3	7.6
25S	46.15	48.82	41.5	20.5
Region Table
Name	From [s]	To [s]	Corr. Area	% of Total	Color
Overall Results:
RNA Area:	202.514
RNA Concentration:	268.004	ng/µl
rRNA Ratio [25s / 18s]:	2.70859
RNA Integrity Number (RIN):	8.2 (B.02.08)
Result Flagging Color:	16768991
Result Flagging Label:	RIN: 8.20
Sample Name	Sample 5
Peak Table
Time corrected area	Area	Aligned Migration Time [s]	Peak Height	Peak Width
3.2	0.8	22.5	2.8	0.5
3.8	1.1	26.98	2.2	1.1
0.9	0.3	28.03	0.9	0.5
0.3	0.1	33.29	0.7	0.2
1.9	0.8	37.77	2.7	0.5
1.4	0.6	39.01	1.9	0.5
19.6	8.7	40.34	22.1	1
20.5	9.4	41.98	12.1	1.8
1.7	0.8	43.58	1.4	0.9
30.8	15.2	45.14	17.2	1.7
48.8	24.9	46.74	25.3	2.3
4.5	2.5	49.8	1.9	2.2
Fragment Table
Name	Start Time [s]	End Time [s]	Area	% of total Area
18S	41.16	43.08	19.1	9.3
25S	46.1	48.43	41.4	20.1
Region Table
Name	From [s]	To [s]	Corr. Area	% of Total	Color
Overall Results:
RNA Area:	206.174
RNA Concentration:	272.847	ng/µl
rRNA Ratio [25s / 18s]:	2.16978
RNA Integrity Number (RIN):	8.1 (B.02.08)
Result Flagging Color:	16768991
Result Flagging Label:	RIN: 8.10
Sample Name	Sample 6
Peak Table
Time corrected area	Area	Aligned Migration Time [s]	Peak Height	Peak Width
3.6	0.9	22.5	3.1	0.6
6.3	1.9	26.95	2.9	1.5
1.8	0.6	28.01	1.7	0.8
0.4	0.1	33.29	0.6	0.3
1.3	0.5	37.79	2	0.4
0.6	0.3	38.98	1	0.5
19.6	8.6	40.32	21.7	1
24.9	11.4	41.97	14.4	2
1.4	0.6	43.62	1.1	1
34.2	16.8	45.14	18.7	1.7
64.2	32.7	46.74	29	2.6
18.8	10.3	50.01	4.4	2.5
Fragment Table
Name	Start Time [s]	End Time [s]	Area	% of total Area
18S	41.1	43.07	22.1	8.5
25S	46.06	48.72	52.7	20.3
Region Table
Name	From [s]	To [s]	Corr. Area	% of Total	Color
Overall Results:
RNA Area:	258.929
RNA Concentration:	342.663	ng/µl
rRNA Ratio [25s / 18s]:	2.3799
RNA Integrity Number (RIN):	8.1 (B.02.08)
Result Flagging Color:	16768991
Result Flagging Label:	RIN: 8.10
Sample Name	Sample 7
Peak Table
Time corrected area	Area	Aligned Migration Time [s]	Peak Height	Peak Width
3.3	0.8	22.5	2.8	0.6
4.8	1.4	26.99	2.2	1.3
1.3	0.4	28.06	1.2	0.6
0.5	0.2	36.62	1.4	0.2
2.8	1.1	37.78	3.7	0.5
0.9	0.4	38.98	1.3	0.5
21.4	9.3	40.32	23	1
27.4	12.4	41.94	15.1	2
1	0.5	43.56	0.9	0.8
30.9	15	45.05	18.3	1.7
58.4	29.5	46.67	31.4	2.5
4.6	2.5	49.58	3	0.9
Fragment Table
Name	Start Time [s]	End Time [s]	Area	% of total Area
18S	41.02	43.1	25.6	11.3
25S	46.02	48.33	51.4	22.7
Region Table
Name	From [s]	To [s]	Corr. Area	% of Total	Color
Overall Results:
RNA Area:	226.017
RNA Concentration:	299.108	ng/µl
rRNA Ratio [25s / 18s]:	2.00679
RNA Integrity Number (RIN):	8.3 (B.02.08)
Result Flagging Color:	16768991
Result Flagging Label:	RIN: 8.30
Sample Name	Sample 8
Peak Table
Time corrected area	Area	Aligned Migration Time [s]	Peak Height	Peak Width
3.2	0.8	22.5	2.7	0.6
1.2	0.3	25.76	0.5	0.8
11.4	3.3	26.97	5.2	1.5
3.8	1.1	28	3	0.9
1.6	0.6	33.21	1.8	0.6
6.6	2.7	37.69	7.2	0.9
3.9	1.6	38.94	3.4	1.2
41.6	18	40.25	42.7	1.3
54.1	24.3	41.93	27.8	2
5.9	2.8	43.56	3.6	1
63.9	30.9	45	34.4	1.8
113.5	56.7	46.58	55.4	2.8
6.2	3.3	49.52	3.8	0.9
Fragment Table
Name	Start Time [s]	End Time [s]	Area	% of total Area
18S	40.95	42.95	44.3	10.7
25S	45.98	48.45	92.1	22.2
Region Table
Name	From [s]	To [s]	Corr. Area	% of Total	Color
Overall Results:
RNA Area:	414.48
RNA Concentration:	548.516	ng/µl
rRNA Ratio [25s / 18s]:	2.08031
RNA Integrity Number (RIN):	8.1 (B.02.08)
Result Flagging Color:	16768991
Result Flagging Label:	RIN: 8.10
Sample Name	Sample 9
Peak Table
Time corrected area	Area	Aligned Migration Time [s]	Peak Height	Peak Width
3.6	0.9	22.5	2.9	0.6
2.9	0.8	26.67	0.8	2.3
1.7	0.5	27.98	1.4	0.8
2.7	1.1	38.02	1.6	1.1
1.5	0.6	39.47	1.1	0.8
5.4	2.3	40.64	3.6	1
29.2	13.1	41.91	13.9	2.1
2	1	44.67	1.6	0.7
71.4	35.5	46.64	30.7	3.9
4.8	2.6	50.48	1.9	1.5
Fragment Table
Name	Start Time [s]	End Time [s]	Area	% of total Area
18S	41.06	44.11	21	10.6
25S	44.95	49.31	65.7	33.2
Region Table
Name	From [s]	To [s]	Corr. Area	% of Total	Color
Overall Results:
RNA Area:	197.926
RNA Concentration:	261.932	ng/µl
rRNA Ratio [25s / 18s]:	3.12531
RNA Integrity Number (RIN):	8.4 (B.02.08)
Result Flagging Color:	16768991
Result Flagging Label:	RIN: 8.40
Sample Name	Sample 10
Peak Table
Time corrected area	Area	Aligned Migration Time [s]	Peak Height	Peak Width
2.9	0.7	22.5	2.4	0.6
4.3	1.3	28.03	1.6	3.1
23.8	10.6	41.97	13.4	2.3
65.2	32.2	46.65	30.1	3.9
3.8	2	50.48	1.6	1.4
Fragment Table
Name	Start Time [s]	End Time [s]	Area	% of total Area
18S	40.98	44.29	22.3	15
25S	45.05	49.4	63.9	42.9
Region Table
Name	From [s]	To [s]	Corr. Area	% of Total	Color
Overall Results:
RNA Area:	148.815
RNA Concentration:	196.939	ng/µl
rRNA Ratio [25s / 18s]:	2.87031
RNA Integrity Number (RIN):	9 (B.02.08)
Result Flagging Color:	16768991
Result Flagging Label:	RIN:9
Sample Name	Sample 11
Peak Table
Time corrected area	Area	Aligned Migration Time [s]	Peak Height	Peak Width
2.8	0.7	22.5	2.4	0.5
3.5	1	26.67	0.9	1.9
4.6	1.3	27.99	3.4	1
57.9	25.6	41.92	32.9	3.3
143.3	70.4	46.52	71.3	4.7
6	3.2	50.21	2.2	1.6
Fragment Table
Name	Start Time [s]	End Time [s]	Area	% of total Area
18S	41.07	43.58	51.5	19.3
25S	45.52	49.03	137.3	51.4
Region Table
Name	From [s]	To [s]	Corr. Area	% of Total	Color
Overall Results:
RNA Area:	267.379
RNA Concentration:	353.845	ng/µl
rRNA Ratio [25s / 18s]:	2.66842
RNA Integrity Number (RIN):	9.6 (B.02.08)
Result Flagging Color:	16768991
Result Flagging Label:	RIN: 9.60
Sample Name	Sample 12
Peak Table
Time corrected area	Area	Aligned Migration Time [s]	Peak Height	Peak Width
2.7	0.6	22.5	2.3	0.6
3.8	1.1	26.69	0.8	2
3.8	1.1	28.02	2.9	1
3.7	1.6	40.58	2.2	1
63.5	28	41.91	37.5	2.6
172.8	84.5	46.52	84.4	4.7
10	5.3	50.28	3.6	1.6
4.3	2.4	52.52	2.6	0.9
Fragment Table
Name	Start Time [s]	End Time [s]	Area	% of total Area
18S	41	43.86	58.8	17.6
25S	45.62	49.14	164.2	49
Region Table
Name	From [s]	To [s]	Corr. Area	% of Total	Color
Overall Results:
RNA Area:	334.9
RNA Concentration:	443.201	ng/µl
rRNA Ratio [25s / 18s]:	2.79283
RNA Integrity Number (RIN):	9.4 (B.02.08)
Result Flagging Color:	16768991
Result Flagging Label:	RIN: 9.40
